# Supplementary material for: Ubiquitin Carboxyl-Terminal Hydrolase L1 and Its Role in Parkinson’s Disease
Source: Int J Mol Sci. 2024 Jan 21;25(2):1303. doi: 10.3390/ijms25021303 (PMC10816476; doi:10.3390/ijms25021303)
Supplement: Supplementary file 1 [file ijms-25-01303-s001.zip]

Archive with 1 entries (1 files):
- ijms-2817775-supplementary.pdf
